# Supplementary material for: The Effector Cig57 Hijacks FCHO-Mediated Vesicular Trafficking to Facilitate Intracellular Replication of Coxiella burnetii
Source: PLoS Pathog. 2016 Dec 21;12(12):e1006101. doi: 10.1371/journal.ppat.1006101 (PMC5176192; doi:10.1371/journal.ppat.1006101)
Supplement: S1 File — (XLSX) [file ppat.1006101.s003.xlsx]

## Sheet: Sheet1
Strains	Properties	Reference
Coxiella burnetii Nine Mile Phase II
wild type	Plaque purified C. burnetii Nine Mile phase II (NMII), strain RSA493 clone 4
cig57::Tn	Transposon interrupted cig57 gene in WT Coxiella background	[20]
E. coli
XL1-Blue	recA1 endA1 gyrA96 thi-1 hsdR17 supE44 relA1 lac [F' proAB lacqZ∆M15 Tn10 (TetR)]	Agilent Technologies
DH5a	F- ø80dlacZ∆M15 ∆(lacZYA-argF)U169 deoR recA1 endA1 hsdR17(rk-,mk+) phoA	Clontech
Saccharomyces cerevisiae
Y2H Gold	MATa, trp1-901, leu2-3, 112, ura3-52, his3-200, gal4Δ, gal80Δ, LYS2 : : GAL1UAS–Gal1TATA–His3, GAL2UAS–Gal2TATA–Ade2 URA3 : : MEL1UAS–Mel1TATA AUR1-C MEL1	Clontech
AH109	MATa, trp1-901, leu2-3, 112, ura3-52, his3-200, gal4Δ, gal80Δ, LYS2 : : GAL1UAS-GAL1TATA-HIS3, GAL2UAS-GAL2TATA-ADE2, URA3 : : MEL1UAS-MEL1 TATA-lacZ	Clontech
Plasmids	Properties	Reference
pJB-Kan-3xFLAG-Cig57	Coxiella expression vector harbouring 3xFLAG tagged Cig57	[20]
pJB-Kan-3xFLAG-Cig57ΔESM	Coxiella expression vector harbouring 3xFLAG-tagged Cig57 with amino acid changes LI82AA, LL275AA and Y365A	This study
pJB-Kan-3xFLAG-Cig57Y365A	Coxiella expression vector harbouring 3xFLAG-tagged Cig57 with amino acid change Y365A	This study
pEGFP-C2	Empty vector for mammalian expression of GFP	Clontech
pEGFP-C2-FCHO2	Human FCHO2 fused to EGFP	This study
pSpCas9(BB)-2A-Puro (PX459) V2.0pX459	Addgene plasmid #62988	[43]
pmCherry	mCherry expression vector	Clontech
pmCherry-Cig57	Cig57 fused to mCherry	This study
pFUGW	Addgene plasmid #14883	[44]
pFUGW:GFP-FCHO2	GFP-FCHO2 in a mammalian lentiviral expression vector	This study
pVSV-G	Vector for lentiviral construction	[44]
pPAX	Packaging vector for lentiviral construction	[44]
Oligonucleotide	Sequence
OmpA-F	CAGAGCCGGGAGTCAAGCT
OmpA-R	CTGAGTAGGAGATTTGAATCGC
LI82,83AA-F	CCCGCGAACGACAAAAGATAGCAGCAGAGAAAAAAACTTCAACCA
LI82,83AA-R	TGGTTGAAGTTTTTTTCTCTGCTGCTATCTTTTGTCGTTCGCGGG
LL275,276AA-F	GAAAAGAGATTCATTTGCAGCTGCAAAGGAAATGCGATCGCGC
LL275,276AA-R	GCGCGATCGCATTTCCTTTGCAGCTGCAAATGAATCTCTTTTC
Y365A-F	GCAATTAAGTCTGCCCGCAAATTCTGGCTTTTT
Y365A-R	AAAAAGCCAGAATTTGCGGGCAGACTTAATTGC
FCHO2 exon 1-F	CACCGCGGCGGCGGCACGATGGTCA
FCHO2 exon 1-R	AAACTGACCATCGTGCCGCCGCCGC
FCHO2 exon 5-F	CACCGACGCTCCTGTTCTACACACT
FCHO2 exon 5-R	AAACAGTGTGTAGAACAGGAGCGTC
